# Supplementary material for: ASTRO: Automated Spatial-Transcriptome whole RNA Output
Source: Bioinformatics. 2026 Jan 6;42(2):btaf688. doi: 10.1093/bioinformatics/btaf688 (PMC12866646; doi:10.1093/bioinformatics/btaf688)
Supplement: btaf688_Supplementary_Data [file btaf688_supplementary_data.zip]

Archive with 97 entries (71 files):
- Supplementary File 1/
- Supplementary File 1/Supplementary File 1/
- Supplementary File 1/Supplementary File 1/.DS_Store
- Supplementary File 1/Supplementary File 1/Spatial_mapping/
- Supplementary File 1/Supplementary File 1/Spatial_mapping/.DS_Store
- Supplementary File 1/Supplementary File 1/Spatial_mapping/the_number_of_gene_feature/
- Supplementary File 1/Supplementary File 1/Spatial_mapping/the_number_of_gene_feature/.DS_Store
- Supplementary File 1/Supplementary File 1/Spatial_mapping/the_number_of_gene_feature/ASTRO/
- Supplementary File 1/Supplementary File 1/Spatial_mapping/the_number_of_gene_feature/ST-pipeline/
- Supplementary File 1/Supplementary File 1/Spatial_mapping/the_number_of_gene_feature/ST-pipeline/MALT.pdf
- Supplementary File 1/Supplementary File 1/Spatial_mapping/the_number_of_UMI/
- Supplementary File 1/Supplementary File 1/Spatial_mapping/the_number_of_UMI/.DS_Store
- Supplementary File 1/Supplementary File 1/Spatial_mapping/the_number_of_UMI/ASTRO/
- Supplementary File 1/Supplementary File 1/Spatial_mapping/the_number_of_UMI/ST-pipeline/
- Supplementary File 1/Supplementary File 1/the_number_of_gene_feature/
- Supplementary File 1/Supplementary File 1/the_number_of_gene_feature/.DS_Store
- Supplementary File 1/Supplementary File 1/the_number_of_gene_feature/ASTRO/
- Supplementary File 1/Supplementary File 1/the_number_of_gene_feature/ASTRO/Healthy donor lymph node.pdf
- Supplementary File 1/Supplementary File 1/the_number_of_gene_feature/ASTRO/MALT.pdf
- Supplementary File 1/Supplementary File 1/the_number_of_gene_feature/ASTRO/Mouse Embryo 1.pdf
- Supplementary File 1/Supplementary File 1/the_number_of_gene_feature/ASTRO/Mouse Embryo 2.pdf
- Supplementary File 1/Supplementary File 1/the_number_of_gene_feature/ST-pipeline/
- Supplementary File 1/Supplementary File 1/the_number_of_gene_feature/ST-pipeline/Healthy donor lymph node.pdf
- Supplementary File 1/Supplementary File 1/the_number_of_gene_feature/ST-pipeline/MALT.pdf
- Supplementary File 1/Supplementary File 1/the_number_of_gene_feature/ST-pipeline/Mouse Embryo 1.pdf
- Supplementary File 1/Supplementary File 1/the_number_of_gene_feature/ST-pipeline/Mouse Embryo 2.pdf
- Supplementary File 1/Supplementary File 1/the_number_of_UMI/
- Supplementary File 1/Supplementary File 1/the_number_of_UMI/.DS_Store
- Supplementary File 1/Supplementary File 1/the_number_of_UMI/ASTRO/
- Supplementary File 1/Supplementary File 1/the_number_of_UMI/ASTRO/Healthy donor lymph node.pdf
- Supplementary File 1/Supplementary File 1/the_number_of_UMI/ASTRO/MALT.pdf
- Supplementary File 1/Supplementary File 1/the_number_of_UMI/ASTRO/Mouse Embryo 1.pdf
- Supplementary File 1/Supplementary File 1/the_number_of_UMI/ASTRO/Mouse Embryo 2.pdf
- Supplementary File 1/Supplementary File 1/the_number_of_UMI/ST-pipeline/
- Supplementary File 1/Supplementary File 1/the_number_of_UMI/ST-pipeline/Healthy donor lymph node.pdf
- Supplementary File 1/Supplementary File 1/the_number_of_UMI/ST-pipeline/MALT.pdf
- Supplementary File 1/Supplementary File 1/the_number_of_UMI/ST-pipeline/Mouse Embryo 1.pdf
- Supplementary File 1/Supplementary File 1/the_number_of_UMI/ST-pipeline/Mouse Embryo 2.pdf
- Supplementary File 1/__MACOSX/
- Supplementary File 1/__MACOSX/._Supplementary File 1
- Supplementary File 1/__MACOSX/Supplementary File 1/
- Supplementary File 1/__MACOSX/Supplementary File 1/._.DS_Store
- Supplementary File 1/__MACOSX/Supplementary File 1/._the_number_of_gene_feature
- Supplementary File 1/__MACOSX/Supplementary File 1/._the_number_of_UMI
- Supplementary File 1/__MACOSX/Supplementary File 1/Spatial_mapping/
- Supplementary File 1/__MACOSX/Supplementary File 1/Spatial_mapping/the_number_of_UMI/
- Supplementary File 1/__MACOSX/Supplementary File 1/Spatial_mapping/the_number_of_UMI/._.DS_Store
- Supplementary File 1/__MACOSX/Supplementary File 1/Spatial_mapping/the_number_of_UMI/._ASTRO
- Supplementary File 1/__MACOSX/Supplementary File 1/Spatial_mapping/the_number_of_UMI/._ST-pipeline
- Supplementary File 1/__MACOSX/Supplementary File 1/Spatial_mapping/the_number_of_gene_feature/
- Supplementary File 1/__MACOSX/Supplementary File 1/Spatial_mapping/the_number_of_gene_feature/._.DS_Store
- Supplementary File 1/__MACOSX/Supplementary File 1/Spatial_mapping/the_number_of_gene_feature/._ASTRO
- Supplementary File 1/__MACOSX/Supplementary File 1/Spatial_mapping/the_number_of_gene_feature/._ST-pipeline
- Supplementary File 1/__MACOSX/Supplementary File 1/Spatial_mapping/._the_number_of_UMI
- Supplementary File 1/__MACOSX/Supplementary File 1/Spatial_mapping/._the_number_of_gene_feature
- Supplementary File 1/__MACOSX/Supplementary File 1/Spatial_mapping/._.DS_Store
- Supplementary File 1/__MACOSX/Supplementary File 1/the_number_of_gene_feature/
- Supplementary File 1/__MACOSX/Supplementary File 1/the_number_of_gene_feature/._.DS_Store
- Supplementary File 1/__MACOSX/Supplementary File 1/the_number_of_gene_feature/._ASTRO
- Supplementary File 1/__MACOSX/Supplementary File 1/the_number_of_gene_feature/._ST-pipeline
- Supplementary File 1/__MACOSX/Supplementary File 1/the_number_of_gene_feature/ASTRO/
- Supplementary File 1/__MACOSX/Supplementary File 1/the_number_of_gene_feature/ASTRO/._MALT.pdf
- Supplementary File 1/__MACOSX/Supplementary File 1/the_number_of_gene_feature/ASTRO/._Mouse Embryo 1.pdf
- Supplementary File 1/__MACOSX/Supplementary File 1/the_number_of_gene_feature/ASTRO/._Mouse Embryo 2.pdf
- Supplementary File 1/__MACOSX/Supplementary File 1/the_number_of_gene_feature/ASTRO/43.pdf
- Supplementary File 1/__MACOSX/Supplementary File 1/the_number_of_gene_feature/ASTRO/AutoFileRenameNote.txt
- Supplementary File 1/__MACOSX/Supplementary File 1/the_number_of_gene_feature/ST-pipeline/
- Supplementary File 1/__MACOSX/Supplementary File 1/the_number_of_gene_feature/ST-pipeline/._MALT.pdf
- Supplementary File 1/__MACOSX/Supplementary File 1/the_number_of_gene_feature/ST-pipeline/._Mouse Embryo 1.pdf
- Supplementary File 1/__MACOSX/Supplementary File 1/the_number_of_gene_feature/ST-pipeline/._Mouse Embryo 2.pdf
- Supplementary File 1/__MACOSX/Supplementary File 1/the_number_of_gene_feature/ST-pipeline/35.pdf
- Supplementary File 1/__MACOSX/Supplementary File 1/the_number_of_gene_feature/ST-pipeline/AutoFileRenameNote.txt
- Supplementary File 1/__MACOSX/Supplementary File 1/the_number_of_UMI/
- Supplementary File 1/__MACOSX/Supplementary File 1/the_number_of_UMI/._.DS_Store
- Supplementary File 1/__MACOSX/Supplementary File 1/the_number_of_UMI/._ASTRO
- Supplementary File 1/__MACOSX/Supplementary File 1/the_number_of_UMI/._ST-pipeline
- Supplementary File 1/__MACOSX/Supplementary File 1/the_number_of_UMI/ASTRO/
- Supplementary File 1/__MACOSX/Supplementary File 1/the_number_of_UMI/ASTRO/._Healthy donor lymph node.pdf
- Supplementary File 1/__MACOSX/Supplementary File 1/the_number_of_UMI/ASTRO/._MALT.pdf
- Supplementary File 1/__MACOSX/Supplementary File 1/the_number_of_UMI/ASTRO/._Mouse Embryo 1.pdf
- Supplementary File 1/__MACOSX/Supplementary File 1/the_number_of_UMI/ASTRO/._Mouse Embryo 2.pdf
- Supplementary File 1/__MACOSX/Supplementary File 1/the_number_of_UMI/ST-pipeline/
- Supplementary File 1/__MACOSX/Supplementary File 1/the_number_of_UMI/ST-pipeline/._Healthy donor lymph node.pdf
- Supplementary File 1/__MACOSX/Supplementary File 1/the_number_of_UMI/ST-pipeline/._MALT.pdf
- Supplementary File 1/__MACOSX/Supplementary File 1/the_number_of_UMI/ST-pipeline/._Mouse Embryo 1.pdf
- Supplementary File 1/__MACOSX/Supplementary File 1/the_number_of_UMI/ST-pipeline/._Mouse Embryo 2.pdf
- FigureS1.png
- FigureS2.png
- FigureS3.png
- FigureS4.png
- FigureS5.png
- FigureS6.png
- FigureS7.png
- FigureS8.png
- FigureS9.png
- Supplementary File 1.zip
- Supplementary Material.docx
